# Supplementary material for: Sources of the Deposition of Submicron Soot Particles on Plant Leaves
Source: Biology (Basel). 2025 May 22;14(6):583. doi: 10.3390/biology14060583 (PMC12190160; doi:10.3390/biology14060583)
Supplement: Supplementary file 1 [file biology-14-00583-s001.zip]

Archive with 1 entries (1 files):
- biology-3616585-supplementary.pdf
